# Supplementary material for: The effect of environment on intestinal microbial diversity of Panthera animals may exceed genetic relationship
Source: Front Microbiol. 2022 Jul 28;13:938900. doi: 10.3389/fmicb.2022.938900 (PMC9366613; doi:10.3389/fmicb.2022.938900)
Supplement: Supplementary Table 3 — AMOVA analysis of different groups (P-value, P < 0.05 indicates significant difference, P < 0.01 indicates extremely significant difference). [file Table_3.XLS]

## Sheet: Table_3
OTU_767	k__Bacteria; p__Gemmatimonadetes; c__unidentified_Gemmatimonadetes; o__Gemmatimonadales; f__Gemmatimonadaceae
OTU_298	k__Bacteria; p__Actinobacteria; c__Coriobacteriia; o__Coriobacteriales; f__Atopobiaceae
OTU_244	k__Bacteria; p__Cyanobacteria; c__unidentified_Cyanobacteria; o__unidentified_Cyanobacteria; f__unidentified_Cyanobacteria; g__unidentified_Cyanobacteria; s__Tetradesmus_obliquus
OTU_564	k__Bacteria; p__Firmicutes; c__Clostridia; o__Clostridiales; f__Lachnospiraceae; g__; s__
OTU_505	k__Bacteria; p__Firmicutes; c__Clostridia; o__Clostridiales; f__Ruminococcaceae; g__Pygmaiobacter; s__
OTU_657	k__Bacteria; p__Firmicutes; c__Clostridia; o__Clostridiales; f__unidentified_Clostridiales
OTU_584	k__Bacteria; p__Actinobacteria; c__unidentified_Actinobacteria; o__Propionibacteriales; f__Propionibacteriaceae
OTU_235	k__Bacteria; p__Bacteroidetes; c__Bacteroidia; o__Bacteroidales; f__Bacteroidaceae; g__Bacteroides; s__Bacteroides_coprophilus
OTU_663	k__Bacteria; p__Bacteroidetes; c__Bacteroidia; o__Bacteroidales; f__Barnesiellaceae; g__Coprobacter; s__Coprobacter_secundus
OTU_803	k__Bacteria; p__Proteobacteria; c__Gammaproteobacteria; o__unidentified_Gammaproteobacteria; f__Burkholderiaceae; g__Sutterella; s__Sutturella_timonensis
OTU_708	k__Bacteria; p__Firmicutes; c__Clostridia; o__Clostridiales; f__Ruminococcaceae; g__; s__
OTU_497	k__Bacteria
OTU_628	k__Bacteria; p__Firmicutes; c__Clostridia; o__Clostridiales; f__Lachnospiraceae
OTU_373	k__Bacteria; p__Proteobacteria; c__Deltaproteobacteria; o__Desulfovibrionales; f__Desulfovibrionaceae; g__Desulfovibrio; s__Desulfovibrio_piger
