# Supplementary material for: The effect of environment on intestinal microbial diversity of Panthera animals may exceed genetic relationship
Source: Front Microbiol. 2022 Jul 28;13:938900. doi: 10.3389/fmicb.2022.938900 (PMC9366613; doi:10.3389/fmicb.2022.938900)
Supplement: Supplementary Table 4 — MRPP analysis of OTU abundance of different sampling groups. [file Table_4.XLS]

## Sheet: Table_4
OTU_181	k__Bacteria; p__Proteobacteria; c__Gammaproteobacteria; o__Cardiobacteriales; f__unidentified_Cardiobacteriales; g__Ignatzschineria; s__swine_effluent_bacterium_CHNDP41
OTU_112	k__Bacteria; p__Firmicutes; c__Erysipelotrichia; o__Erysipelotrichales; f__Erysipelotrichaceae; g__Faecalitalea; s__Eubacterium_sp_1-3
OTU_491	k__Archaea; p__Euryarchaeota; c__Thermoplasmata; o__Methanomassiliicoccales; f__unidentified_Methanomassiliicoccales; g__Candidatus_Methanoplasma; s__
OTU_734	k__Bacteria; p__Bacteroidetes; c__Bacteroidia; o__Bacteroidales; f__Rikenellaceae; g__; s__
OTU_546	k__Bacteria; p__Firmicutes; c__Clostridia; o__Clostridiales; f__Eubacteriaceae; g__; s__
OTU_700	k__Bacteria; p__Firmicutes; c__Bacilli; o__Lactobacillales; f__Carnobacteriaceae; g__Carnobacterium
OTU_585	k__Bacteria; p__Firmicutes; c__Clostridia; o__Clostridiales
OTU_582	k__Bacteria; p__Firmicutes; c__Clostridia
OTU_479	k__Bacteria; p__Firmicutes; c__Clostridia; o__Clostridiales; f__Caldicoprobacteraceae; g__Caldicoprobacter; s__
OTU_553	k__Bacteria; p__Firmicutes; c__Negativicutes; o__Selenomonadales; f__Veillonellaceae; g__Megasphaera; s__
OTU_751	k__Bacteria; p__Gracilibacteria; c__unidentified_Gracilibacteria; o__unidentified_Gracilibacteria; f__unidentified_Gracilibacteria; g__unidentified_Gracilibacteria; s__candidate_division_CPR1_bacterium_ADurbBin160
OTU_613	k__Bacteria; p__Fusobacteria; c__Fusobacteriia; o__Fusobacteriales; f__Fusobacteriaceae; g__Fusobacterium
OTU_296	k__Bacteria; p__Bacteroidetes; c__Bacteroidia; o__Bacteroidales; f__Prevotellaceae; g__Alloprevotella; s__
OTU_309	k__Bacteria; p__Firmicutes; c__Clostridia; o__Clostridiales; f__unidentified_Clostridiales; g__Anaerovorax
OTU_694	k__Bacteria; p__Actinobacteria; c__unidentified_Actinobacteria; o__Propionibacteriales; f__Propionibacteriaceae; g__Tessaracoccus
OTU_707	k__Bacteria; p__Firmicutes; c__Negativicutes; o__Selenomonadales; f__Veillonellaceae; g__Allisonella; s__
OTU_527	k__Bacteria; p__Firmicutes; c__Bacilli; o__Lactobacillales; f__Lactobacillaceae; g__Lactobacillus; s__Lactobacillus_sakei
OTU_161	k__Bacteria; p__Firmicutes; c__Clostridia; o__Clostridiales; f__unidentified_Clostridiales; g__Tissierella; s__
OTU_777	k__Bacteria; p__Latescibacteria; c__; o__; f__; g__; s__
OTU_98	k__Bacteria; p__Firmicutes; c__Clostridia; o__Clostridiales; f__Lachnospiraceae; g__Anaerostipes; s__Anaerostipes_caccae
OTU_216	k__Bacteria; p__Firmicutes; c__Clostridia; o__Clostridiales; f__Lachnospiraceae; g__Herbinix; s__
OTU_145	k__Bacteria; p__Firmicutes; c__Clostridia; o__Clostridiales
OTU_77	k__Bacteria; p__Bacteroidetes; c__Bacteroidia; o__Bacteroidales; f__; g__; s__
OTU_592	k__Bacteria; p__Firmicutes; c__Clostridia; o__; f__; g__; s__
OTU_625	k__Bacteria; p__Actinobacteria; c__Coriobacteriia; o__Coriobacteriales; f__; g__; s__
OTU_486	k__Bacteria; p__Actinobacteria; c__Coriobacteriia; o__Coriobacteriales; f__Eggerthellaceae
OTU_417	k__Bacteria; p__Firmicutes; c__Bacilli; o__Bacillales; f__Bacillaceae; g__Pseudogracilibacillus
OTU_370	k__Bacteria
OTU_761	k__Bacteria
OTU_63	k__Bacteria; p__unidentified_Bacteria; c__unidentified_Bacteria; o__Campylobacterales; f__unidentified_Campylobacterales; g__Sulfurospirillum; s__
OTU_276	k__Bacteria; p__Firmicutes; c__Clostridia; o__Clostridiales; f__Peptococcaceae; g__Candidatus_Dichloromethanomonas; s__
OTU_241	k__Bacteria; p__unidentified_Bacteria; c__unidentified_Bacteria; o__unidentified_Bacteria; f__unidentified_Bacteria; g__unidentified_Bacteria
OTU_35	k__Bacteria; p__Bacteroidetes; c__Bacteroidia; o__Bacteroidales; f__Bacteroidaceae; g__Bacteroides
OTU_811	k__Bacteria; p__Acidobacteria; c__Acidobacteriia
OTU_374	k__Bacteria; p__Firmicutes; c__Clostridia; o__Clostridiales; f__Lachnospiraceae; g__Oribacterium; s__
OTU_111	k__Bacteria; p__Firmicutes; c__Negativicutes; o__Selenomonadales; f__Veillonellaceae; g__Megasphaera; s__Megasphaera_micronuciformis
OTU_666	k__Bacteria; p__Firmicutes; c__Clostridia; o__Clostridiales; f__Ruminococcaceae
OTU_646	k__Bacteria; p__Actinobacteria; c__Acidimicrobiia; o__; f__; g__; s__
OTU_869	k__Bacteria; p__Firmicutes; c__Clostridia; o__Clostridiales; f__Peptococcaceae; g__; s__
OTU_834	k__Bacteria; p__Bacteroidetes; c__Bacteroidia; o__Bacteroidales; f__Bacteroidaceae; g__Bacteroides; s__
OTU_865	k__Bacteria; p__Actinobacteria; c__Coriobacteriia; o__Coriobacteriales; f__Atopobiaceae; g__Olsenella
OTU_516	k__Bacteria; p__Firmicutes; c__Clostridia; o__Clostridiales; f__Lachnospiraceae; g__; s__
OTU_537	k__Bacteria; p__Firmicutes; c__Clostridia; o__Clostridiales; f__Ruminococcaceae
OTU_580	k__Bacteria; p__Firmicutes; c__Clostridia; o__Clostridiales
OTU_474	k__Bacteria; p__Firmicutes; c__Clostridia; o__Clostridiales; f__Eubacteriaceae; g__; s__
OTU_532	k__Bacteria; p__Firmicutes; c__Bacilli; o__Bacillales; f__Planococcaceae; g__Planomicrobium; s__Planomicrobium_glaciei
OTU_835	k__Bacteria; p__Firmicutes; c__Clostridia; o__; f__; g__; s__
OTU_743	k__Bacteria; p__Firmicutes; c__Bacilli; o__Lactobacillales; f__Lactobacillaceae; g__Lactobacillus; s__Lactobacillus_fermentum
OTU_195	k__Bacteria; p__Bacteroidetes; c__Bacteroidia; o__Bacteroidales; f__unidentified_Bacteroidales; g__Proteiniphilum; s__
OTU_569	k__Bacteria; p__Firmicutes; c__Clostridia; o__Clostridiales; f__Peptococcaceae; g__Sporotomaculum
OTU_677	k__Bacteria; p__unidentified_Bacteria; c__unidentified_Bacteria; o__unidentified_Bacteria; f__unidentified_Bacteria; g__unidentified_Bacteria
OTU_484	k__Bacteria; p__Bacteroidetes; c__Bacteroidia; o__Bacteroidales; f__Paludibacteraceae; g__; s__
OTU_724	k__Bacteria; p__Proteobacteria; c__Alphaproteobacteria; o__unidentified_Alphaproteobacteria; f__unidentified_Alphaproteobacteria
OTU_488	k__Bacteria; p__Firmicutes; c__Clostridia; o__Clostridiales; f__Christensenellaceae; g__unidentified_Christensenellaceae; s__bacterium_enrichment_culture_clone_RB7c
OTU_118	k__Bacteria; p__Firmicutes; c__Clostridia; o__Clostridiales; f__Ruminococcaceae; g__unidentified_Ruminococcaceae
OTU_441	k__Bacteria; p__Firmicutes; c__Clostridia; o__Clostridiales; f__Eubacteriaceae; g__; s__
OTU_76	k__Bacteria; p__Bacteroidetes; c__Bacteroidia; o__Bacteroidales; f__Prevotellaceae; g__Alloprevotella; s__
OTU_547	k__Bacteria; p__Firmicutes; c__Clostridia; o__; f__; g__; s__
OTU_117	k__Bacteria; p__Proteobacteria; c__Gammaproteobacteria; o__Pseudomonadales; f__Pseudomonadaceae; g__Thiopseudomonas; s__
OTU_185	k__Bacteria; p__Firmicutes; c__Clostridia; o__Clostridiales; f__unidentified_Clostridiales; g__Tepidimicrobium; s__
OTU_162	k__Bacteria; p__Bacteroidetes; c__Bacteroidia; o__Bacteroidales
OTU_822	k__Bacteria; p__Firmicutes; c__Erysipelotrichia; o__Erysipelotrichales; f__Erysipelotrichaceae; g__unidentified_Erysipelotrichaceae; s__bacterium_enrichment_culture_clone_DPHB07
OTU_817	k__Bacteria; p__Bacteroidetes; c__Bacteroidia; o__Bacteroidales; f__Muribaculaceae; g__; s__
OTU_842	k__Bacteria; p__Actinobacteria; c__Coriobacteriia; o__Coriobacteriales; f__Atopobiaceae; g__Olsenella; s__Olsenella_umbonata
OTU_763	k__Bacteria; p__Verrucomicrobia; c__Verrucomicrobiae; o__Chthoniobacterales; f__Chthoniobacteraceae; g__Candidatus_Udaeobacter; s__
OTU_461	k__Bacteria; p__Firmicutes; c__Clostridia; o__Clostridiales; f__Peptococcaceae; g__Pelotomaculum
OTU_341	k__Bacteria; p__Actinobacteria; c__Coriobacteriia; o__Coriobacteriales; f__Atopobiaceae
OTU_232	k__Bacteria; p__Firmicutes; c__Clostridia; o__unidentified_Clostridia; f__unidentified_Clostridia; g__unidentified_Clostridia; s__Clostridia_bacterium_DTU014
OTU_472	k__Bacteria; p__Firmicutes; c__Clostridia; o__Clostridiales; f__Ruminococcaceae
OTU_838	k__Bacteria; p__Firmicutes; c__Clostridia; o__Clostridiales; f__Eubacteriaceae; g__; s__
OTU_444	k__Bacteria; p__Firmicutes; c__Clostridia; o__Clostridiales; f__Ruminococcaceae
OTU_719	k__Bacteria
OTU_428	k__Bacteria; p__Firmicutes; c__Clostridia; o__Clostridiales; f__Lachnospiraceae; g__Tyzzerella; s__
OTU_93	k__Bacteria; p__Firmicutes; c__Erysipelotrichia; o__Erysipelotrichales; f__Erysipelotrichaceae; g__unidentified_Erysipelotrichaceae; s__bacterium_LF-3
OTU_398	k__Bacteria; p__Firmicutes; c__Clostridia; o__Clostridiales; f__Ruminococcaceae
OTU_607	k__Bacteria; p__Firmicutes; c__Clostridia; o__Clostridiales; f__Peptococcaceae
OTU_410	k__Bacteria; p__Firmicutes
OTU_291	k__Bacteria; p__Bacteroidetes; c__Bacteroidia; o__Bacteroidales; f__unidentified_Bacteroidales; g__Fermentimonas; s__
OTU_837	k__Bacteria; p__Firmicutes; c__Clostridia; o__; f__; g__; s__
OTU_334	k__Bacteria; p__unidentified_Bacteria; c__unidentified_Bacteria; o__unidentified_Bacteria; f__unidentified_Bacteria; g__unidentified_Bacteria; s__candidate_division_WS6_bacterium_GW2011_GWE2_33_157
OTU_228	k__Bacteria; p__Firmicutes; c__Clostridia; o__Clostridiales; f__Lachnospiraceae
OTU_323	k__Bacteria; p__Firmicutes; c__Clostridia; o__Thermoanaerobacterales
OTU_570	k__Bacteria; p__Bacteroidetes; c__Bacteroidia; o__Bacteroidales; f__Tannerellaceae; g__Parabacteroides; s__
OTU_157	k__Bacteria; p__Firmicutes; c__Clostridia; o__Clostridiales; f__Ruminococcaceae; g__Papillibacter; s__
OTU_350	k__Bacteria; p__Firmicutes; c__Clostridia; o__Clostridiales; f__Ruminococcaceae; g__Subdoligranulum
OTU_454	k__Bacteria; p__Firmicutes; c__Clostridia; o__Clostridiales; f__Ruminococcaceae
OTU_100	k__Bacteria; p__Firmicutes; c__Clostridia; o__Clostridiales; f__unidentified_Clostridiales; g__Sedimentibacter; s__
OTU_122	k__Bacteria; p__Firmicutes; c__Clostridia; o__Clostridiales; f__unidentified_Clostridiales; g__Tissierella
OTU_180	k__Bacteria; p__Firmicutes; c__Clostridia; o__Clostridiales; f__Ruminococcaceae
OTU_440	k__Bacteria; p__Firmicutes; c__Clostridia; o__Clostridiales; f__Ruminococcaceae
OTU_492	k__Bacteria; p__Firmicutes; c__Clostridia; o__Clostridiales; f__Gracilibacteraceae; g__Gracilibacter; s__
OTU_280	k__Bacteria; p__Firmicutes; c__Clostridia; o__Clostridiales; f__Ruminococcaceae; g__Candidatus_Soleaferrea
OTU_793	k__Bacteria; p__Firmicutes; c__Clostridia; o__Clostridiales
OTU_331	k__Bacteria; p__Firmicutes; c__Clostridia; o__; f__; g__; s__
OTU_283	k__Bacteria; p__Firmicutes
OTU_324	k__Bacteria; p__Firmicutes; c__Clostridia; o__Clostridiales
OTU_779	k__Bacteria; p__Firmicutes; c__Clostridia; o__Clostridiales; f__Ruminococcaceae; g__Ruminiclostridium
OTU_268	k__Bacteria; p__Firmicutes; c__Clostridia; o__Clostridiales; f__Eubacteriaceae; g__; s__
OTU_521	k__Bacteria; p__Firmicutes; c__Clostridia; o__Clostridiales
OTU_804	k__Bacteria; p__Firmicutes; c__Limnochordia; o__Limnochordales; f__Limnochordaceae; g__; s__
OTU_451	k__Bacteria; p__Proteobacteria; c__Gammaproteobacteria; o__unidentified_Gammaproteobacteria; f__Burkholderiaceae; g__Oligella
OTU_354	k__Bacteria; p__Firmicutes; c__Clostridia; o__Clostridiales
OTU_668	k__Bacteria; p__Firmicutes; c__Clostridia; o__Clostridiales; f__Ruminococcaceae
OTU_356	k__Bacteria; p__Firmicutes; c__Erysipelotrichia; o__Erysipelotrichales; f__Erysipelotrichaceae; g__Erysipelothrix
OTU_826	k__Bacteria; p__Planctomycetes; c__; o__; f__; g__; s__
OTU_645	k__Bacteria; p__Chloroflexi; c__Chloroflexia; o__Chloroflexales; f__Roseiflexaceae; g__; s__
OTU_448	k__Bacteria; p__Chloroflexi; c__Anaerolineae; o__Caldilineales; f__Caldilineaceae; g__; s__
OTU_760	k__Bacteria; p__Firmicutes; c__Clostridia; o__Clostridiales; f__unidentified_Clostridiales; g__Anaerovorax; s__
OTU_866	k__Bacteria; p__Actinobacteria; c__unidentified_Actinobacteria; o__Propionibacteriales; f__Propionibacteriaceae; g__Propioniciclava; s__
OTU_552	k__Bacteria; p__Verrucomicrobia; c__Verrucomicrobiae; o__; f__; g__; s__
OTU_458	k__Bacteria; p__Firmicutes; c__Clostridia; o__Clostridiales; f__Eubacteriaceae; g__; s__
OTU_640	k__Archaea; p__Thaumarchaeota; c__Nitrososphaeria; o__Nitrososphaerales; f__Nitrososphaeraceae; g__; s__
OTU_345	k__Bacteria; p__Firmicutes; c__Clostridia; o__Clostridiales; f__Ruminococcaceae
OTU_408	k__Bacteria; p__Firmicutes; c__Clostridia; o__Clostridiales
OTU_84	k__Bacteria; p__Firmicutes; c__Clostridia; o__; f__; g__; s__
OTU_559	k__Bacteria; p__Firmicutes; c__Clostridia; o__Clostridiales; f__Ruminococcaceae
OTU_558	k__Bacteria; p__Firmicutes; c__Clostridia; o__Clostridiales; f__Eubacteriaceae; g__; s__
OTU_730	k__Bacteria; p__Bacteroidetes; c__Bacteroidia; o__Bacteroidales; f__Prevotellaceae; g__; s__
OTU_539	k__Bacteria; p__Firmicutes; c__Clostridia; o__Clostridiales; f__unidentified_Clostridiales; g__unidentified_Clostridiales; s__Clostridiales_bacterium_canine_oral_taxon_162
OTU_204	k__Bacteria; p__Firmicutes; c__Clostridia; o__Clostridiales; f__Ruminococcaceae; g__Ruminiclostridium
OTU_189	k__Bacteria; p__Firmicutes; c__Clostridia; o__Clostridiales; f__Ruminococcaceae; g__Ercella; s__
OTU_536	k__Bacteria; p__Firmicutes; c__Clostridia; o__Thermoanaerobacterales; f__; g__; s__
OTU_278	k__Bacteria; p__Spirochaetes; c__Spirochaetia; o__Spirochaetales; f__Spirochaetaceae; g__Sphaerochaeta; s__
OTU_784	k__Bacteria; p__Chloroflexi; c__Anaerolineae; o__Anaerolineales; f__Anaerolineaceae; g__Flexilinea; s__
OTU_695	k__Bacteria; p__Proteobacteria; c__Gammaproteobacteria; o__unidentified_Gammaproteobacteria; f__Burkholderiaceae; g__Schlegelella; s__
OTU_453	k__Bacteria; p__Firmicutes; c__Clostridia; o__Clostridiales; f__unidentified_Clostridiales
OTU_778	k__Bacteria; p__Firmicutes; c__Clostridia; o__Clostridiales; f__Syntrophomonadaceae; g__Syntrophomonas; s__
OTU_95	k__Bacteria; p__Firmicutes; c__Clostridia; o__Clostridiales; f__Syntrophomonadaceae; g__Syntrophomonas; s__
OTU_868	k__Bacteria; p__Bacteroidetes; c__Bacteroidia; o__Bacteroidales; f__Tannerellaceae; g__Parabacteroides
OTU_517	k__Bacteria; p__Firmicutes; c__Clostridia; o__Clostridiales; f__Lachnospiraceae; g__Herbinix; s__
OTU_819	k__Bacteria; p__Gemmatimonadetes; c__unidentified_Gemmatimonadetes; o__Gemmatimonadales; f__Gemmatimonadaceae; g__; s__
OTU_239	k__Bacteria; p__Synergistetes; c__Synergistia; o__Synergistales; f__Synergistaceae; g__; s__
OTU_217	k__Bacteria; p__Actinobacteria; c__unidentified_Actinobacteria; o__Bifidobacteriales; f__Bifidobacteriaceae; g__Bifidobacterium
OTU_457	k__Bacteria; p__Bacteroidetes; c__Bacteroidia; o__Bacteroidales; f__Muribaculaceae; g__; s__
OTU_714	k__Bacteria; p__Firmicutes; c__Clostridia; o__Clostridiales; f__Syntrophomonadaceae; g__Syntrophomonas
OTU_312	k__Bacteria; p__Firmicutes; c__Clostridia; o__; f__; g__; s__
OTU_310	k__Bacteria; p__Chloroflexi; c__Dehalococcoidia; o__; f__; g__; s__
OTU_852	k__Bacteria; p__Gracilibacteria; c__unidentified_Gracilibacteria; o__unidentified_Gracilibacteria; f__unidentified_Gracilibacteria; g__unidentified_Gracilibacteria; s__SR1_bacterium_oral_taxon_875
OTU_314	k__Bacteria; p__Thermotogae; c__unidentified_Thermotogae; o__Petrotogales; f__unidentified_Petrotogales; g__Defluviitoga; s__
OTU_788	k__Bacteria; p__Proteobacteria; c__Gammaproteobacteria; o__Pseudomonadales; f__Moraxellaceae; g__Alkanindiges
OTU_238	k__Bacteria; p__Firmicutes; c__Clostridia; o__Clostridiales; f__unidentified_Clostridiales; g__Tissierella; s__
OTU_823	k__Bacteria; p__Actinobacteria; c__unidentified_Actinobacteria; o__Actinomycetales; f__Actinomycetaceae; g__Actinomyces; s__Actinomyces_gerencseriae
OTU_266	k__Bacteria; p__Firmicutes; c__Clostridia; o__Clostridiales; f__Ruminococcaceae; g__unidentified_Ruminococcaceae; s__[Clostridium]_papyrosolvens
OTU_720	k__Bacteria; p__Firmicutes; c__Clostridia; o__Clostridiales; f__Lachnospiraceae; g__Lachnoclostridium
OTU_557	k__Bacteria; p__Firmicutes; c__Clostridia; o__Clostridiales; f__Peptococcaceae; g__unidentified_Peptococcaceae; s__iron-reducing_bacterium_enrichment_culture_clone_HN-HFO19
OTU_506	k__Bacteria; p__Firmicutes; c__Bacilli; o__Bacillales; f__Staphylococcaceae; g__Salinicoccus; s__Salinicoccus_siamensis
OTU_206	k__Bacteria; p__Bacteroidetes; c__Bacteroidia; o__Bacteroidales
OTU_316	k__Bacteria; p__Firmicutes; c__Erysipelotrichia; o__Erysipelotrichales; f__Erysipelotrichaceae
OTU_864	k__Bacteria; p__Firmicutes; c__Negativicutes; o__Selenomonadales; f__Veillonellaceae; g__Megasphaera
OTU_302	k__Bacteria; p__Firmicutes; c__Clostridia; o__Clostridiales; f__Syntrophomonadaceae; g__Syntrophomonas
OTU_329	k__Bacteria; p__Firmicutes; c__Clostridia; o__Clostridiales; f__Ruminococcaceae; g__Intestinimonas; s__
OTU_288	k__Bacteria; p__Bacteroidetes; c__Bacteroidia; o__Bacteroidales
OTU_702	k__Bacteria; p__Firmicutes; c__Clostridia; o__Clostridiales; f__unidentified_Clostridiales; g__Parvimonas
OTU_487	k__Bacteria; p__Actinobacteria; c__unidentified_Actinobacteria; o__Actinomycetales; f__Actinomycetaceae; g__Actinomyces; s__Actinomyces_graevenitzii
OTU_443	k__Bacteria; p__Firmicutes; c__Clostridia; o__Clostridiales; f__Ruminococcaceae; g__Papillibacter; s__
OTU_573	k__Bacteria; p__Firmicutes; c__Erysipelotrichia; o__Erysipelotrichales; f__Erysipelotrichaceae; g__Erysipelothrix; s__
OTU_250	k__Bacteria; p__Bacteroidetes; c__Bacteroidia; o__Sphingobacteriales; f__Lentimicrobiaceae; g__unidentified_Lentimicrobiaceae; s__Bacteroidetes_bacterium_ADurbBinA012
OTU_359	k__Bacteria; p__Firmicutes; c__Clostridia; o__Clostridiales; f__unidentified_Clostridiales; g__Oxobacter; s__
OTU_654	k__Bacteria; p__Verrucomicrobia; c__Verrucomicrobiae; o__Chthoniobacterales; f__Chthoniobacteraceae; g__Candidatus_Udaeobacter; s__
OTU_311	k__Bacteria; p__Firmicutes; c__Clostridia; o__Clostridiales; f__Syntrophomonadaceae; g__Syntrophomonas
OTU_105	k__Bacteria; p__Proteobacteria; c__Gammaproteobacteria; o__Enterobacteriales; f__Enterobacteriaceae; g__Edwardsiella; s__
OTU_723	k__Bacteria; p__Deinococcus-Thermus; c__Deinococci; o__Deinococcales; f__Deinococcaceae; g__Deinococcus; s__Deinococcus_swuensis
OTU_512	k__Bacteria; p__Firmicutes; c__Clostridia; o__Clostridiales; f__Peptococcaceae; g__unidentified_Peptococcaceae; s__Desulfonosporus_sp_AAN04
OTU_388	k__Bacteria; p__Firmicutes; c__Clostridia; o__; f__; g__; s__
OTU_515	k__Bacteria; p__Firmicutes; c__Clostridia; o__Clostridiales; f__Ruminococcaceae
OTU_683	k__Bacteria; p__Gemmatimonadetes; c__unidentified_Gemmatimonadetes; o__Gemmatimonadales; f__Gemmatimonadaceae; g__Gemmatimonas; s__
OTU_509	k__Bacteria; p__Tenericutes; c__Mollicutes; o__Acholeplasmatales; f__Acholeplasmataceae; g__Acholeplasma; s__
OTU_480	k__Bacteria; p__Firmicutes; c__Clostridia; o__Clostridiales; f__unidentified_Clostridiales
OTU_305	k__Bacteria; p__Firmicutes; c__Clostridia; o__Thermoanaerobacterales; f__unidentified_Thermoanaerobacterales; g__Tepidanaerobacter; s__
OTU_433	k__Bacteria; p__Bacteroidetes; c__Bacteroidia; o__Bacteroidales
OTU_825	k__Bacteria; p__Tenericutes; c__Mollicutes
OTU_251	k__Bacteria; p__Firmicutes; c__Clostridia; o__Thermoanaerobacterales; f__Thermoanaerobacteraceae; g__Gelria; s__
OTU_59	k__Bacteria; p__Bacteroidetes; c__Bacteroidia; o__Bacteroidales; f__Prevotellaceae; g__Alloprevotella; s__
OTU_587	k__Bacteria; p__Firmicutes; c__Clostridia; o__Clostridiales; f__Eubacteriaceae; g__; s__
OTU_436	k__Bacteria; p__Firmicutes; c__Clostridia; o__Clostridiales; f__Ruminococcaceae
OTU_577	k__Bacteria; p__Firmicutes; c__Clostridia; o__Clostridiales; f__Ruminococcaceae; g__unidentified_Ruminococcaceae; s__Clostridiales_bacterium_DTU053
OTU_190	k__Bacteria; p__Firmicutes; c__Clostridia; o__Clostridiales; f__Syntrophomonadaceae; g__Syntrophomonas
OTU_289	k__Bacteria; p__Firmicutes; c__Clostridia; o__Clostridiales; f__unidentified_Clostridiales; g__Natronincola
OTU_379	k__Bacteria; p__Firmicutes; c__Clostridia; o__Clostridiales; f__Peptococcaceae; g__Cryptanaerobacter; s__
OTU_258	k__Bacteria; p__Firmicutes; c__Clostridia; o__Clostridiales; f__Caldicoprobacteraceae; g__Caldicoprobacter; s__
OTU_38	k__Bacteria; p__Proteobacteria; c__Gammaproteobacteria; o__Cardiobacteriales; f__unidentified_Cardiobacteriales
OTU_132	k__Bacteria; p__Bacteroidetes; c__Bacteroidia
OTU_727	k__Archaea; p__Euryarchaeota; c__Methanomicrobia; o__Methanomicrobiales; f__Methanomicrobiaceae; g__Methanoculleus
OTU_799	k__Bacteria; p__Firmicutes; c__Clostridia; o__Clostridiales
OTU_131	k__Bacteria; p__Proteobacteria; c__Gammaproteobacteria; o__unidentified_Gammaproteobacteria; f__Burkholderiaceae; g__Ralstonia; s__Ralstonia_insidiosa
OTU_73	k__Bacteria; p__Firmicutes; c__Clostridia; o__Clostridiales; f__Lachnospiraceae
OTU_450	k__Bacteria; p__Bacteroidetes; c__Bacteroidia; o__Bacteroidales; f__unidentified_Bacteroidales; g__Proteiniphilum; s__
OTU_787	k__Bacteria; p__Actinobacteria; c__Coriobacteriia; o__Coriobacteriales; f__Atopobiaceae; g__Olsenella; s__
OTU_522	k__Bacteria; p__Firmicutes; c__Clostridia; o__Clostridiales; f__Syntrophomonadaceae; g__unidentified_Syntrophomonadaceae; s__Syntrophothermus_sp_DTU052
OTU_182	k__Bacteria; p__Firmicutes; c__Clostridia; o__Clostridiales; f__Defluviitaleaceae; g__; s__
OTU_54	k__Bacteria; p__Bacteroidetes; c__Bacteroidia; o__Bacteroidales; f__unidentified_Bacteroidales; g__Proteiniphilum; s__
OTU_167	k__Bacteria; p__Firmicutes; c__Clostridia; o__Clostridiales; f__Ruminococcaceae
OTU_631	k__Bacteria; p__Firmicutes; c__Clostridia; o__Clostridiales; f__Ruminococcaceae
OTU_706	k__Bacteria; p__Firmicutes; c__Clostridia; o__; f__; g__; s__
OTU_766	k__Bacteria; p__Actinobacteria; c__Coriobacteriia; o__Coriobacteriales; f__Eggerthellaceae
OTU_814	k__Bacteria; p__Chloroflexi; c__Chloroflexia; o__Thermomicrobiales; f__unidentified_Thermomicrobiales; g__unidentified_Thermomicrobiales; s__bacterium_QTYC46b
OTU_746	k__Bacteria; p__Bacteroidetes; c__Bacteroidia; o__Bacteroidales; f__; g__; s__
OTU_282	k__Bacteria; p__Actinobacteria; c__unidentified_Actinobacteria; o__Corynebacteriales; f__Dietziaceae; g__Dietzia; s__Dietzia_timorensis
OTU_81	k__Bacteria; p__Firmicutes; c__Clostridia; o__Clostridiales; f__unidentified_Clostridiales
OTU_519	k__Bacteria; p__Firmicutes; c__Clostridia; o__Clostridiales; f__Lachnospiraceae; g__unidentified_Lachnospiraceae; s__Clostridiales_bacterium_CHKCI001
OTU_469	k__Bacteria; p__Proteobacteria; c__Gammaproteobacteria; o__Oceanospirillales; f__Saccharospirillaceae; g__Oceanobacter; s__
OTU_476	k__Bacteria; p__Firmicutes; c__Clostridia; o__Clostridiales; f__Ruminococcaceae; g__unidentified_Ruminococcaceae; s__iron-reducing_bacterium_enrichment_culture_clone_HN-HFO10
OTU_340	k__Bacteria; p__Proteobacteria; c__Deltaproteobacteria; o__Desulfovibrionales; f__Desulfovibrionaceae; g__Desulfovibrio
OTU_346	k__Bacteria; p__Tenericutes; c__Mollicutes; o__; f__; g__; s__
OTU_752	k__Bacteria; p__Bacteroidetes; c__Bacteroidia; o__Chitinophagales; f__Chitinophagaceae; g__Flavisolibacter; s__
OTU_168	k__Bacteria; p__Firmicutes; c__Clostridia; o__; f__; g__; s__
OTU_738	k__Bacteria; p__Firmicutes; c__Clostridia; o__Clostridiales; f__Ruminococcaceae
OTU_499	k__Bacteria
OTU_701	k__Bacteria; p__Firmicutes; c__Clostridia; o__Clostridiales; f__Ruminococcaceae; g__Oscillibacter; s__
OTU_422	k__Bacteria; p__Actinobacteria; c__unidentified_Actinobacteria; o__Micrococcales; f__Brevibacteriaceae; g__Brevibacterium; s__Brevibacterium_epidermidis
OTU_697	k__Bacteria; p__Actinobacteria; c__Acidimicrobiia; o__; f__; g__; s__
OTU_507	k__Bacteria; p__Actinobacteria; c__Coriobacteriia; o__Coriobacteriales; f__Eggerthellaceae; g__Enterorhabdus; s__
OTU_485	k__Bacteria; p__Firmicutes; c__Clostridia; o__Clostridiales; f__Ruminococcaceae
OTU_382	k__Bacteria; p__Firmicutes; c__Clostridia; o__Clostridiales; f__Eubacteriaceae; g__; s__
OTU_556	k__Bacteria; p__Firmicutes; c__Clostridia; o__Clostridiales; f__Ruminococcaceae
OTU_207	k__Bacteria
OTU_715	k__Bacteria; p__Firmicutes; c__Clostridia; o__Clostridiales; f__Peptococcaceae
OTU_639	k__Bacteria; p__Proteobacteria; c__Gammaproteobacteria; o__unidentified_Gammaproteobacteria; f__unidentified_Gammaproteobacteria; g__Acidibacter; s__
OTU_595	k__Bacteria; p__Firmicutes; c__Bacilli; o__Bacillales; f__Sporolactobacillaceae; g__; s__
OTU_186	k__Bacteria; p__Firmicutes; c__Clostridia; o__Clostridiales; f__Ruminococcaceae
OTU_377	k__Bacteria; p__Firmicutes; c__Clostridia; o__Clostridiales; f__Peptococcaceae; g__Dehalobacterium; s__
OTU_600	k__Bacteria; p__Firmicutes; c__Negativicutes; o__Selenomonadales; f__Veillonellaceae; g__Anaerosporomusa; s__
OTU_102	k__Bacteria; p__Firmicutes; c__Clostridia; o__Clostridiales; f__unidentified_Clostridiales; g__Sedimentibacter; s__
OTU_160	k__Bacteria; p__Firmicutes; c__Clostridia; o__Clostridiales
OTU_376	k__Bacteria; p__Firmicutes; c__Erysipelotrichia; o__Erysipelotrichales; f__Erysipelotrichaceae; g__Catenisphaera; s__
OTU_863	k__Bacteria; p__Firmicutes; c__Clostridia; o__Clostridiales; f__Christensenellaceae; g__; s__
OTU_828	k__Bacteria; p__Actinobacteria; c__Acidimicrobiia
OTU_321	k__Bacteria; p__Firmicutes; c__Erysipelotrichia; o__Erysipelotrichales; f__Erysipelotrichaceae
OTU_665	k__Bacteria; p__Firmicutes; c__Clostridia; o__Clostridiales; f__unidentified_Clostridiales; g__unidentified_Clostridiales
OTU_369	k__Bacteria; p__Firmicutes; c__Clostridia; o__Clostridiales; f__Ruminococcaceae; g__Fastidiosipila
OTU_651	k__Bacteria; p__Proteobacteria; c__Gammaproteobacteria; o__Xanthomonadales; f__Xanthomonadaceae; g__Thermomonas; s__Thermomonas_brevis
OTU_548	k__Bacteria; p__Firmicutes; c__Clostridia; o__Clostridiales; f__Ruminococcaceae; g__Caproiciproducens
OTU_348	k__Bacteria; p__Bacteroidetes; c__Bacteroidia; o__Bacteroidales; f__Bacteroidaceae; g__Bacteroides; s__
OTU_493	k__Bacteria; p__Firmicutes; c__Erysipelotrichia; o__Erysipelotrichales; f__Erysipelotrichaceae
OTU_483	k__Bacteria
OTU_529	k__Bacteria; p__Firmicutes; c__Clostridia; o__Clostridiales; f__Lachnospiraceae
OTU_455	k__Bacteria; p__Firmicutes; c__Clostridia; o__Clostridiales; f__Peptococcaceae; g__Pelotomaculum; s__
OTU_384	k__Bacteria; p__Firmicutes; c__Clostridia; o__Clostridiales; f__Ruminococcaceae
OTU_315	k__Bacteria; p__Firmicutes; c__Clostridia; o__Clostridiales; f__Ruminococcaceae; g__; s__
OTU_848	k__Bacteria; p__Planctomycetes; c__Phycisphaerae; o__Tepidisphaerales; f__; g__; s__
OTU_103	k__Bacteria; p__Firmicutes; c__Bacilli; o__Bacillales; f__Planococcaceae; g__Savagea; s__Savagea_faecisuis
OTU_41	k__Bacteria; p__Proteobacteria
OTU_800	k__Bacteria; p__Proteobacteria; c__Alphaproteobacteria; o__unidentified_Alphaproteobacteria; f__Acetobacteraceae; g__Roseomonas; s__
OTU_405	k__Bacteria; p__Firmicutes; c__Clostridia; o__Clostridiales
OTU_366	k__Bacteria; p__Firmicutes; c__Bacilli; o__Lactobacillales; f__Lactobacillaceae; g__Lactobacillus; s__Lactobacillus_ruminis
OTU_563	k__Bacteria; p__Bacteroidetes; c__Bacteroidia; o__Bacteroidales
OTU_402	k__Bacteria; p__Firmicutes; c__Clostridia; o__Clostridiales; f__Ruminococcaceae
OTU_74	k__Bacteria; p__Bacteroidetes; c__Bacteroidia; o__Bacteroidales; f__Bacteroidaceae; g__Bacteroides; s__
OTU_394	k__Bacteria; p__Firmicutes; c__Clostridia; o__Clostridiales; f__Peptococcaceae; g__Candidatus_Dichloromethanomonas; s__
OTU_153	k__Bacteria; p__Firmicutes; c__Clostridia; o__Thermoanaerobacterales; f__Thermoanaerobacteraceae; g__Syntrophaceticus; s__Syntrophaceticus_schinkii
OTU_78	k__Bacteria; p__Firmicutes; c__Clostridia; o__Clostridiales; f__Peptococcaceae; g__Desulfitibacter; s__Desulfitibacter_alkalitolerans
OTU_669	k__Bacteria
OTU_816	k__Bacteria; p__Firmicutes; c__Erysipelotrichia; o__Erysipelotrichales; f__Erysipelotrichaceae; g__Catenisphaera; s__
OTU_446	k__Bacteria; p__Firmicutes; c__Clostridia; o__Clostridiales; f__Christensenellaceae; g__; s__
OTU_385	k__Bacteria; p__Firmicutes; c__Bacilli; o__Bacillales; f__Bacillaceae
OTU_604	k__Bacteria; p__Proteobacteria; c__Alphaproteobacteria; o__unidentified_Alphaproteobacteria; f__unidentified_Alphaproteobacteria; g__unidentified_Alphaproteobacteria
OTU_610	k__Bacteria; p__Firmicutes; c__Clostridia; o__Clostridiales; f__unidentified_Clostridiales; g__Anaerovorax; s__
OTU_737	k__Bacteria; p__Bacteroidetes; c__Bacteroidia; o__Flavobacteriales; f__Flavobacteriaceae; g__Flavobacterium
OTU_796	k__Bacteria; p__Fibrobacteres; c__Fibrobacteria; o__Fibrobacterales; f__Fibrobacteraceae; g__unidentified_Fibrobacteraceae; s__Juncus_effusus
OTU_648	k__Bacteria; p__Proteobacteria; c__Gammaproteobacteria; o__unidentified_Gammaproteobacteria; f__unidentified_Gammaproteobacteria; g__Candidatus_Ovatusbacter; s__
OTU_351	k__Bacteria
OTU_390	k__Bacteria
OTU_137	k__Bacteria; p__Firmicutes; c__Erysipelotrichia; o__Erysipelotrichales; f__Erysipelotrichaceae; g__unidentified_Erysipelotrichaceae; s__Tenericutes_bacterium_ADurbBin239
OTU_861	k__Bacteria; p__Bacteroidetes; c__Bacteroidia; o__Flavobacteriales; f__unidentified_Flavobacteriales; g__Chryseobacterium
OTU_856	k__Bacteria; p__Proteobacteria; c__Gammaproteobacteria; o__Aeromonadales; f__Succinivibrionaceae; g__Ruminobacter; s__
OTU_530	k__Bacteria; p__Firmicutes; c__Clostridia; o__Clostridiales; f__Ruminococcaceae; g__unidentified_Ruminococcaceae; s__iron-reducing_bacterium_enrichment_culture_clone_FEA_2_C3
OTU_338	k__Bacteria; p__Tenericutes; c__Mollicutes; o__; f__; g__; s__
OTU_684	k__Bacteria; p__Gemmatimonadetes; c__unidentified_Gemmatimonadetes; o__Gemmatimonadales; f__Gemmatimonadaceae; g__; s__
OTU_242	k__Bacteria; p__Firmicutes; c__Clostridia; o__Clostridiales; f__unidentified_Clostridiales; g__Tepidimicrobium; s__
OTU_434	k__Bacteria; p__Firmicutes; c__Bacilli; o__Lactobacillales; f__Streptococcaceae; g__Streptococcus; s__Streptococcus_pluranimalium
OTU_52	k__Bacteria; p__Proteobacteria; c__Gammaproteobacteria; o__unidentified_Gammaproteobacteria; f__Burkholderiaceae; g__Paenalcaligenes; s__
OTU_271	k__Bacteria; p__Firmicutes; c__Clostridia; o__Clostridiales; f__unidentified_Clostridiales; g__Anaerovorax; s__
OTU_543	k__Bacteria; p__Firmicutes; c__Clostridia; o__Clostridiales; f__Ruminococcaceae; g__unidentified_Ruminococcaceae; s__[Clostridium]_papyrosolvens
OTU_544	k__Bacteria; p__Firmicutes; c__Clostridia; o__Thermoanaerobacterales; f__unidentified_Thermoanaerobacterales; g__Tepidanaerobacter; s__
OTU_400	k__Bacteria
OTU_124	k__Bacteria; p__Firmicutes; c__Clostridia; o__Clostridiales; f__Lachnospiraceae
OTU_781	k__Bacteria; p__Tenericutes; c__Mollicutes; o__Mycoplasmatales; f__Mycoplasmataceae; g__Ureaplasma; s__
OTU_691	k__Bacteria; p__Firmicutes; c__Clostridia; o__Clostridiales; f__Christensenellaceae; g__; s__
OTU_549	k__Bacteria; p__Firmicutes; c__Clostridia; o__Clostridiales; f__Eubacteriaceae; g__; s__
OTU_198	k__Bacteria; p__Firmicutes; c__Clostridia; o__Clostridiales; f__unidentified_Clostridiales; g__Tepidimicrobium; s__
OTU_871	k__Bacteria; p__Firmicutes; c__Clostridia; o__Clostridiales; f__Eubacteriaceae; g__; s__
OTU_173	k__Bacteria; p__Bacteroidetes; c__Bacteroidia; o__Bacteroidales; f__unidentified_Bacteroidales; g__Proteiniphilum; s__Proteiniphilum_saccharofermentans
OTU_827	k__Bacteria; p__Firmicutes; c__Clostridia; o__Clostridiales; f__Ruminococcaceae; g__Oscillibacter; s__
OTU_833	k__Bacteria; p__Firmicutes; c__Clostridia; o__Clostridiales; f__Christensenellaceae; g__; s__
OTU_260	k__Bacteria; p__Firmicutes; c__Clostridia; o__; f__; g__; s__
OTU_234	k__Bacteria; p__Firmicutes; c__Clostridia; o__Clostridiales; f__unidentified_Clostridiales; g__unidentified_Clostridiales; s__Firmicutes_bacterium_ADurbBin080
OTU_115	k__Bacteria; p__Bacteroidetes; c__Bacteroidia; o__Bacteroidales; f__unidentified_Bacteroidales; g__Petrimonas; s__Petrimonas_mucosa
OTU_675	k__Bacteria; p__Firmicutes; c__Clostridia; o__Clostridiales; f__unidentified_Clostridiales; g__Sedimentibacter; s__
OTU_362	k__Bacteria; p__Proteobacteria; c__Gammaproteobacteria; o__Aeromonadales; f__Succinivibrionaceae; g__Anaerobiospirillum; s__Anaerobiospirillum_succiniciproducens
OTU_339	k__Bacteria; p__Firmicutes; c__Clostridia; o__Clostridiales; f__Ruminococcaceae
OTU_363	k__Bacteria; p__Firmicutes; c__Clostridia; o__Thermoanaerobacterales; f__unidentified_Thermoanaerobacterales; g__Tepidanaerobacter; s__
OTU_247	k__Bacteria; p__Firmicutes; c__Clostridia; o__Clostridiales; f__unidentified_Clostridiales
OTU_591	k__Bacteria; p__Tenericutes; c__Mollicutes; o__; f__; g__; s__
OTU_88	k__Bacteria; p__Bacteroidetes; c__Bacteroidia; o__Bacteroidales; f__Prevotellaceae; g__Alloprevotella; s__
OTU_846	k__Bacteria; p__Actinobacteria; c__Thermoleophilia; o__Solirubrobacterales; f__; g__; s__
OTU_229	k__Bacteria; p__Firmicutes; c__Clostridia; o__Clostridiales; f__Ruminococcaceae; g__Papillibacter; s__
OTU_69	k__Bacteria; p__Actinobacteria; c__unidentified_Actinobacteria; o__Bifidobacteriales; f__Bifidobacteriaceae; g__Bifidobacterium; s__Bifidobacterium_breve
OTU_859	k__Bacteria; p__Acidobacteria; c__unidentified_Acidobacteria; o__unidentified_Acidobacteria; f__unidentified_Acidobacteria; g__Stenotrophobacter; s__
OTU_344	k__Bacteria; p__Firmicutes; c__Clostridia; o__Clostridiales; f__Ruminococcaceae; g__Oscillibacter; s__
OTU_197	k__Bacteria; p__Proteobacteria; c__Gammaproteobacteria; o__Cardiobacteriales; f__unidentified_Cardiobacteriales; g__Ignatzschineria
OTU_464	k__Bacteria; p__Firmicutes; c__Clostridia; o__Clostridiales; f__Peptococcaceae; g__; s__
OTU_399	k__Bacteria; p__Bacteroidetes; c__Bacteroidia; o__Bacteroidales; f__Tannerellaceae; g__Parabacteroides
OTU_528	k__Bacteria; p__Tenericutes; c__Mollicutes
