# Supplementary material for: The effect of environment on intestinal microbial diversity of Panthera animals may exceed genetic relationship
Source: Front Microbiol. 2022 Jul 28;13:938900. doi: 10.3389/fmicb.2022.938900 (PMC9366613; doi:10.3389/fmicb.2022.938900)
Supplement: Supplementary Table 5 — Functions with significant different abundance at Level 2 of different species groups. [file Table_5.XLS]

## Sheet: Table_5
OTU_653 k__Bacteria;	p__Firmicutes; c__Negativicutes; o__Selenomonadales; f__Veillonellaceae; g__Veillonella
OTU_498 k__Bacteria;	p__Actinobacteria; c__unidentified_Actinobacteria; o__Actinomycetales; f__Actinomycetaceae; g__Trueperella
OTU_813 k__Bacteria;	p__Actinobacteria; c__unidentified_Actinobacteria; o__Actinomycetales; f__Actinomycetaceae; g__Mobiluncus
OTU_494 k__Bacteria;	p__unidentified_Bacteria; c__unidentified_Bacteria; o__Campylobacterales; f__Campylobacteraceae; g__Campylobacter;	s__Campylobacter_corcagiensis
